# Supplementary material for: Rapid, reference-free identification of bacterial pathogen transmission using optimized split k-mer analysis
Source: Microb Genom. 2025 Mar 6;11(3):001347. doi: 10.1099/mgen.0.001347 (PMC11936374; doi:10.1099/mgen.0.001347)
Supplement: Uncited Supplementary Material 2. [file mgen-11-01347-s002.xlsx]

## Sheet: Supplementary Table 1
Supplementary Table 1. Details of simulated dataset.
Species	Accession	Size_(Mbp)	GC_(%)	MutationRate_(SNPsPerKb)	FilenameMutationRate	AssemblyFilename	SimulatedSequencingDepth	ReadsFilenamePrefix
E. coli	GCF_000005845.2_ASM584v2	4.6	51	0.1	0.0001	GCF_000005845.2_ASM584v2_genomic_0.0001snps.fa	20	GCF_000005845.2_ASM584v2_genomic_0.0001snps_20cov_R
E. coli	GCF_000005845.2_ASM584v2	4.6	51	0.1	0.0001	GCF_000005845.2_ASM584v2_genomic_0.0001snps.fa	40	GCF_000005845.2_ASM584v2_genomic_0.0001snps_40cov_R
E. coli	GCF_000005845.2_ASM584v2	4.6	51	0.1	0.0001	GCF_000005845.2_ASM584v2_genomic_0.0001snps.fa	60	GCF_000005845.2_ASM584v2_genomic_0.0001snps_60cov_R
E. coli	GCF_000005845.2_ASM584v2	4.6	51	0.1	0.0001	GCF_000005845.2_ASM584v2_genomic_0.0001snps.fa	80	GCF_000005845.2_ASM584v2_genomic_0.0001snps_80cov_R
E. coli	GCF_000005845.2_ASM584v2	4.6	51	0.1	0.0001	GCF_000005845.2_ASM584v2_genomic_0.0001snps.fa	100	GCF_000005845.2_ASM584v2_genomic_0.0001snps_100cov_R
E. coli	GCF_000005845.2_ASM584v2	4.6	51	0.1	0.0001	GCF_000005845.2_ASM584v2_genomic_0.0001snps.fa	120	GCF_000005845.2_ASM584v2_genomic_0.0001snps_120cov_R
E. coli	GCF_000005845.2_ASM584v2	4.6	51	0.1	0.0001	GCF_000005845.2_ASM584v2_genomic_0.0001snps.fa	140	GCF_000005845.2_ASM584v2_genomic_0.0001snps_140cov_R
E. coli	GCF_000005845.2_ASM584v2	4.6	51	0.1	0.0001	GCF_000005845.2_ASM584v2_genomic_0.0001snps.fa	160	GCF_000005845.2_ASM584v2_genomic_0.0001snps_160cov_R
E. coli	GCF_000005845.2_ASM584v2	4.6	51	0.1	0.0001	GCF_000005845.2_ASM584v2_genomic_0.0001snps.fa	180	GCF_000005845.2_ASM584v2_genomic_0.0001snps_180cov_R
E. coli	GCF_000005845.2_ASM584v2	4.6	51	0.1	0.0001	GCF_000005845.2_ASM584v2_genomic_0.0001snps.fa	200	GCF_000005845.2_ASM584v2_genomic_0.0001snps_200cov_R
E. coli	GCF_000005845.2_ASM584v2	4.6	51	1	0.001	GCF_000005845.2_ASM584v2_genomic_0.001snps.fa	20	GCF_000005845.2_ASM584v2_genomic_0.001snps_20cov_R
E. coli	GCF_000005845.2_ASM584v2	4.6	51	1	0.001	GCF_000005845.2_ASM584v2_genomic_0.001snps.fa	40	GCF_000005845.2_ASM584v2_genomic_0.001snps_40cov_R
E. coli	GCF_000005845.2_ASM584v2	4.6	51	1	0.001	GCF_000005845.2_ASM584v2_genomic_0.001snps.fa	60	GCF_000005845.2_ASM584v2_genomic_0.001snps_60cov_R
E. coli	GCF_000005845.2_ASM584v2	4.6	51	1	0.001	GCF_000005845.2_ASM584v2_genomic_0.001snps.fa	80	GCF_000005845.2_ASM584v2_genomic_0.001snps_80cov_R
E. coli	GCF_000005845.2_ASM584v2	4.6	51	1	0.001	GCF_000005845.2_ASM584v2_genomic_0.001snps.fa	100	GCF_000005845.2_ASM584v2_genomic_0.001snps_100cov_R
E. coli	GCF_000005845.2_ASM584v2	4.6	51	1	0.001	GCF_000005845.2_ASM584v2_genomic_0.001snps.fa	120	GCF_000005845.2_ASM584v2_genomic_0.001snps_120cov_R
E. coli	GCF_000005845.2_ASM584v2	4.6	51	1	0.001	GCF_000005845.2_ASM584v2_genomic_0.001snps.fa	140	GCF_000005845.2_ASM584v2_genomic_0.001snps_140cov_R
E. coli	GCF_000005845.2_ASM584v2	4.6	51	1	0.001	GCF_000005845.2_ASM584v2_genomic_0.001snps.fa	160	GCF_000005845.2_ASM584v2_genomic_0.001snps_160cov_R
E. coli	GCF_000005845.2_ASM584v2	4.6	51	1	0.001	GCF_000005845.2_ASM584v2_genomic_0.001snps.fa	180	GCF_000005845.2_ASM584v2_genomic_0.001snps_180cov_R
E. coli	GCF_000005845.2_ASM584v2	4.6	51	1	0.001	GCF_000005845.2_ASM584v2_genomic_0.001snps.fa	200	GCF_000005845.2_ASM584v2_genomic_0.001snps_200cov_R
E. coli	GCF_000005845.2_ASM584v2	4.6	51	10	0.01	GCF_000005845.2_ASM584v2_genomic_0.01snps.fa	20	GCF_000005845.2_ASM584v2_genomic_0.01snps_20cov_R
E. coli	GCF_000005845.2_ASM584v2	4.6	51	10	0.01	GCF_000005845.2_ASM584v2_genomic_0.01snps.fa	40	GCF_000005845.2_ASM584v2_genomic_0.01snps_40cov_R
E. coli	GCF_000005845.2_ASM584v2	4.6	51	10	0.01	GCF_000005845.2_ASM584v2_genomic_0.01snps.fa	60	GCF_000005845.2_ASM584v2_genomic_0.01snps_60cov_R
E. coli	GCF_000005845.2_ASM584v2	4.6	51	10	0.01	GCF_000005845.2_ASM584v2_genomic_0.01snps.fa	80	GCF_000005845.2_ASM584v2_genomic_0.01snps_80cov_R
E. coli	GCF_000005845.2_ASM584v2	4.6	51	10	0.01	GCF_000005845.2_ASM584v2_genomic_0.01snps.fa	100	GCF_000005845.2_ASM584v2_genomic_0.01snps_100cov_R
E. coli	GCF_000005845.2_ASM584v2	4.6	51	10	0.01	GCF_000005845.2_ASM584v2_genomic_0.01snps.fa	120	GCF_000005845.2_ASM584v2_genomic_0.01snps_120cov_R
E. coli	GCF_000005845.2_ASM584v2	4.6	51	10	0.01	GCF_000005845.2_ASM584v2_genomic_0.01snps.fa	140	GCF_000005845.2_ASM584v2_genomic_0.01snps_140cov_R
E. coli	GCF_000005845.2_ASM584v2	4.6	51	10	0.01	GCF_000005845.2_ASM584v2_genomic_0.01snps.fa	160	GCF_000005845.2_ASM584v2_genomic_0.01snps_160cov_R
E. coli	GCF_000005845.2_ASM584v2	4.6	51	10	0.01	GCF_000005845.2_ASM584v2_genomic_0.01snps.fa	180	GCF_000005845.2_ASM584v2_genomic_0.01snps_180cov_R
E. coli	GCF_000005845.2_ASM584v2	4.6	51	10	0.01	GCF_000005845.2_ASM584v2_genomic_0.01snps.fa	200	GCF_000005845.2_ASM584v2_genomic_0.01snps_200cov_R
E. coli	GCF_000005845.2_ASM584v2	4.6	51	100	0.1	GCF_000005845.2_ASM584v2_genomic_0.1snps.fa	20	GCF_000005845.2_ASM584v2_genomic_0.1snps_20cov_R
E. coli	GCF_000005845.2_ASM584v2	4.6	51	100	0.1	GCF_000005845.2_ASM584v2_genomic_0.1snps.fa	40	GCF_000005845.2_ASM584v2_genomic_0.1snps_40cov_R
E. coli	GCF_000005845.2_ASM584v2	4.6	51	100	0.1	GCF_000005845.2_ASM584v2_genomic_0.1snps.fa	60	GCF_000005845.2_ASM584v2_genomic_0.1snps_60cov_R
E. coli	GCF_000005845.2_ASM584v2	4.6	51	100	0.1	GCF_000005845.2_ASM584v2_genomic_0.1snps.fa	80	GCF_000005845.2_ASM584v2_genomic_0.1snps_80cov_R
E. coli	GCF_000005845.2_ASM584v2	4.6	51	100	0.1	GCF_000005845.2_ASM584v2_genomic_0.1snps.fa	100	GCF_000005845.2_ASM584v2_genomic_0.1snps_100cov_R
E. coli	GCF_000005845.2_ASM584v2	4.6	51	100	0.1	GCF_000005845.2_ASM584v2_genomic_0.1snps.fa	120	GCF_000005845.2_ASM584v2_genomic_0.1snps_120cov_R
E. coli	GCF_000005845.2_ASM584v2	4.6	51	100	0.1	GCF_000005845.2_ASM584v2_genomic_0.1snps.fa	140	GCF_000005845.2_ASM584v2_genomic_0.1snps_140cov_R
E. coli	GCF_000005845.2_ASM584v2	4.6	51	100	0.1	GCF_000005845.2_ASM584v2_genomic_0.1snps.fa	160	GCF_000005845.2_ASM584v2_genomic_0.1snps_160cov_R
E. coli	GCF_000005845.2_ASM584v2	4.6	51	100	0.1	GCF_000005845.2_ASM584v2_genomic_0.1snps.fa	180	GCF_000005845.2_ASM584v2_genomic_0.1snps_180cov_R
E. coli	GCF_000005845.2_ASM584v2	4.6	51	100	0.1	GCF_000005845.2_ASM584v2_genomic_0.1snps.fa	200	GCF_000005845.2_ASM584v2_genomic_0.1snps_200cov_R
E. coli	GCF_000005845.2_ASM584v2	4.6	51	Complex	MultiVar	GCF_000005845.2_ASM584v2_genomic_MultiVar.fa	20	GCF_000005845.2_ASM584v2_genomic_MultiVar_20cov_R
E. coli	GCF_000005845.2_ASM584v2	4.6	51	Complex	MultiVar	GCF_000005845.2_ASM584v2_genomic_MultiVar.fa	40	GCF_000005845.2_ASM584v2_genomic_MultiVar_40cov_R
E. coli	GCF_000005845.2_ASM584v2	4.6	51	Complex	MultiVar	GCF_000005845.2_ASM584v2_genomic_MultiVar.fa	60	GCF_000005845.2_ASM584v2_genomic_MultiVar_60cov_R
E. coli	GCF_000005845.2_ASM584v2	4.6	51	Complex	MultiVar	GCF_000005845.2_ASM584v2_genomic_MultiVar.fa	80	GCF_000005845.2_ASM584v2_genomic_MultiVar_80cov_R
E. coli	GCF_000005845.2_ASM584v2	4.6	51	Complex	MultiVar	GCF_000005845.2_ASM584v2_genomic_MultiVar.fa	100	GCF_000005845.2_ASM584v2_genomic_MultiVar_100cov_R
E. coli	GCF_000005845.2_ASM584v2	4.6	51	Complex	MultiVar	GCF_000005845.2_ASM584v2_genomic_MultiVar.fa	120	GCF_000005845.2_ASM584v2_genomic_MultiVar_120cov_R
E. coli	GCF_000005845.2_ASM584v2	4.6	51	Complex	MultiVar	GCF_000005845.2_ASM584v2_genomic_MultiVar.fa	140	GCF_000005845.2_ASM584v2_genomic_MultiVar_140cov_R
E. coli	GCF_000005845.2_ASM584v2	4.6	51	Complex	MultiVar	GCF_000005845.2_ASM584v2_genomic_MultiVar.fa	160	GCF_000005845.2_ASM584v2_genomic_MultiVar_160cov_R
E. coli	GCF_000005845.2_ASM584v2	4.6	51	Complex	MultiVar	GCF_000005845.2_ASM584v2_genomic_MultiVar.fa	180	GCF_000005845.2_ASM584v2_genomic_MultiVar_180cov_R
E. coli	GCF_000005845.2_ASM584v2	4.6	51	Complex	MultiVar	GCF_000005845.2_ASM584v2_genomic_MultiVar.fa	200	GCF_000005845.2_ASM584v2_genomic_MultiVar_200cov_R
E. faecium	GCF_009734005.2_ASM973400v2	2.9	38	0.1	0.0001	GCF_009734005.2_ASM973400v2_genomic_0.0001snps.fa	20	GCF_009734005.2_ASM973400v2_genomic_0.0001snps_20cov_R
E. faecium	GCF_009734005.2_ASM973400v2	2.9	38	0.1	0.0001	GCF_009734005.2_ASM973400v2_genomic_0.0001snps.fa	40	GCF_009734005.2_ASM973400v2_genomic_0.0001snps_40cov_R
E. faecium	GCF_009734005.2_ASM973400v2	2.9	38	0.1	0.0001	GCF_009734005.2_ASM973400v2_genomic_0.0001snps.fa	60	GCF_009734005.2_ASM973400v2_genomic_0.0001snps_60cov_R
E. faecium	GCF_009734005.2_ASM973400v2	2.9	38	0.1	0.0001	GCF_009734005.2_ASM973400v2_genomic_0.0001snps.fa	80	GCF_009734005.2_ASM973400v2_genomic_0.0001snps_80cov_R
E. faecium	GCF_009734005.2_ASM973400v2	2.9	38	0.1	0.0001	GCF_009734005.2_ASM973400v2_genomic_0.0001snps.fa	100	GCF_009734005.2_ASM973400v2_genomic_0.0001snps_100cov_R
E. faecium	GCF_009734005.2_ASM973400v2	2.9	38	0.1	0.0001	GCF_009734005.2_ASM973400v2_genomic_0.0001snps.fa	120	GCF_009734005.2_ASM973400v2_genomic_0.0001snps_120cov_R
E. faecium	GCF_009734005.2_ASM973400v2	2.9	38	0.1	0.0001	GCF_009734005.2_ASM973400v2_genomic_0.0001snps.fa	140	GCF_009734005.2_ASM973400v2_genomic_0.0001snps_140cov_R
E. faecium	GCF_009734005.2_ASM973400v2	2.9	38	0.1	0.0001	GCF_009734005.2_ASM973400v2_genomic_0.0001snps.fa	160	GCF_009734005.2_ASM973400v2_genomic_0.0001snps_160cov_R
E. faecium	GCF_009734005.2_ASM973400v2	2.9	38	0.1	0.0001	GCF_009734005.2_ASM973400v2_genomic_0.0001snps.fa	180	GCF_009734005.2_ASM973400v2_genomic_0.0001snps_180cov_R
E. faecium	GCF_009734005.2_ASM973400v2	2.9	38	0.1	0.0001	GCF_009734005.2_ASM973400v2_genomic_0.0001snps.fa	200	GCF_009734005.2_ASM973400v2_genomic_0.0001snps_200cov_R
E. faecium	GCF_009734005.2_ASM973400v2	2.9	38	1	0.001	GCF_009734005.2_ASM973400v2_genomic_0.001snps.fa	20	GCF_009734005.2_ASM973400v2_genomic_0.001snps_20cov_R
E. faecium	GCF_009734005.2_ASM973400v2	2.9	38	1	0.001	GCF_009734005.2_ASM973400v2_genomic_0.001snps.fa	40	GCF_009734005.2_ASM973400v2_genomic_0.001snps_40cov_R
E. faecium	GCF_009734005.2_ASM973400v2	2.9	38	1	0.001	GCF_009734005.2_ASM973400v2_genomic_0.001snps.fa	60	GCF_009734005.2_ASM973400v2_genomic_0.001snps_60cov_R
E. faecium	GCF_009734005.2_ASM973400v2	2.9	38	1	0.001	GCF_009734005.2_ASM973400v2_genomic_0.001snps.fa	80	GCF_009734005.2_ASM973400v2_genomic_0.001snps_80cov_R
E. faecium	GCF_009734005.2_ASM973400v2	2.9	38	1	0.001	GCF_009734005.2_ASM973400v2_genomic_0.001snps.fa	100	GCF_009734005.2_ASM973400v2_genomic_0.001snps_100cov_R
E. faecium	GCF_009734005.2_ASM973400v2	2.9	38	1	0.001	GCF_009734005.2_ASM973400v2_genomic_0.001snps.fa	120	GCF_009734005.2_ASM973400v2_genomic_0.001snps_120cov_R
E. faecium	GCF_009734005.2_ASM973400v2	2.9	38	1	0.001	GCF_009734005.2_ASM973400v2_genomic_0.001snps.fa	140	GCF_009734005.2_ASM973400v2_genomic_0.001snps_140cov_R
E. faecium	GCF_009734005.2_ASM973400v2	2.9	38	1	0.001	GCF_009734005.2_ASM973400v2_genomic_0.001snps.fa	160	GCF_009734005.2_ASM973400v2_genomic_0.001snps_160cov_R
E. faecium	GCF_009734005.2_ASM973400v2	2.9	38	1	0.001	GCF_009734005.2_ASM973400v2_genomic_0.001snps.fa	180	GCF_009734005.2_ASM973400v2_genomic_0.001snps_180cov_R
E. faecium	GCF_009734005.2_ASM973400v2	2.9	38	1	0.001	GCF_009734005.2_ASM973400v2_genomic_0.001snps.fa	200	GCF_009734005.2_ASM973400v2_genomic_0.001snps_200cov_R
E. faecium	GCF_009734005.2_ASM973400v2	2.9	38	10	0.01	GCF_009734005.2_ASM973400v2_genomic_0.01snps.fa	20	GCF_009734005.2_ASM973400v2_genomic_0.01snps_20cov_R
E. faecium	GCF_009734005.2_ASM973400v2	2.9	38	10	0.01	GCF_009734005.2_ASM973400v2_genomic_0.01snps.fa	40	GCF_009734005.2_ASM973400v2_genomic_0.01snps_40cov_R
E. faecium	GCF_009734005.2_ASM973400v2	2.9	38	10	0.01	GCF_009734005.2_ASM973400v2_genomic_0.01snps.fa	60	GCF_009734005.2_ASM973400v2_genomic_0.01snps_60cov_R
E. faecium	GCF_009734005.2_ASM973400v2	2.9	38	10	0.01	GCF_009734005.2_ASM973400v2_genomic_0.01snps.fa	80	GCF_009734005.2_ASM973400v2_genomic_0.01snps_80cov_R
E. faecium	GCF_009734005.2_ASM973400v2	2.9	38	10	0.01	GCF_009734005.2_ASM973400v2_genomic_0.01snps.fa	100	GCF_009734005.2_ASM973400v2_genomic_0.01snps_100cov_R
E. faecium	GCF_009734005.2_ASM973400v2	2.9	38	10	0.01	GCF_009734005.2_ASM973400v2_genomic_0.01snps.fa	120	GCF_009734005.2_ASM973400v2_genomic_0.01snps_120cov_R
E. faecium	GCF_009734005.2_ASM973400v2	2.9	38	10	0.01	GCF_009734005.2_ASM973400v2_genomic_0.01snps.fa	140	GCF_009734005.2_ASM973400v2_genomic_0.01snps_140cov_R
E. faecium	GCF_009734005.2_ASM973400v2	2.9	38	10	0.01	GCF_009734005.2_ASM973400v2_genomic_0.01snps.fa	160	GCF_009734005.2_ASM973400v2_genomic_0.01snps_160cov_R
E. faecium	GCF_009734005.2_ASM973400v2	2.9	38	10	0.01	GCF_009734005.2_ASM973400v2_genomic_0.01snps.fa	180	GCF_009734005.2_ASM973400v2_genomic_0.01snps_180cov_R
E. faecium	GCF_009734005.2_ASM973400v2	2.9	38	10	0.01	GCF_009734005.2_ASM973400v2_genomic_0.01snps.fa	200	GCF_009734005.2_ASM973400v2_genomic_0.01snps_200cov_R
E. faecium	GCF_009734005.2_ASM973400v2	2.9	38	100	0.1	GCF_009734005.2_ASM973400v2_genomic_0.1snps.fa	20	GCF_009734005.2_ASM973400v2_genomic_0.1snps_20cov_R
E. faecium	GCF_009734005.2_ASM973400v2	2.9	38	100	0.1	GCF_009734005.2_ASM973400v2_genomic_0.1snps.fa	40	GCF_009734005.2_ASM973400v2_genomic_0.1snps_40cov_R
E. faecium	GCF_009734005.2_ASM973400v2	2.9	38	100	0.1	GCF_009734005.2_ASM973400v2_genomic_0.1snps.fa	60	GCF_009734005.2_ASM973400v2_genomic_0.1snps_60cov_R
E. faecium	GCF_009734005.2_ASM973400v2	2.9	38	100	0.1	GCF_009734005.2_ASM973400v2_genomic_0.1snps.fa	80	GCF_009734005.2_ASM973400v2_genomic_0.1snps_80cov_R
E. faecium	GCF_009734005.2_ASM973400v2	2.9	38	100	0.1	GCF_009734005.2_ASM973400v2_genomic_0.1snps.fa	100	GCF_009734005.2_ASM973400v2_genomic_0.1snps_100cov_R
E. faecium	GCF_009734005.2_ASM973400v2	2.9	38	100	0.1	GCF_009734005.2_ASM973400v2_genomic_0.1snps.fa	120	GCF_009734005.2_ASM973400v2_genomic_0.1snps_120cov_R
E. faecium	GCF_009734005.2_ASM973400v2	2.9	38	100	0.1	GCF_009734005.2_ASM973400v2_genomic_0.1snps.fa	140	GCF_009734005.2_ASM973400v2_genomic_0.1snps_140cov_R
E. faecium	GCF_009734005.2_ASM973400v2	2.9	38	100	0.1	GCF_009734005.2_ASM973400v2_genomic_0.1snps.fa	160	GCF_009734005.2_ASM973400v2_genomic_0.1snps_160cov_R
E. faecium	GCF_009734005.2_ASM973400v2	2.9	38	100	0.1	GCF_009734005.2_ASM973400v2_genomic_0.1snps.fa	180	GCF_009734005.2_ASM973400v2_genomic_0.1snps_180cov_R
E. faecium	GCF_009734005.2_ASM973400v2	2.9	38	100	0.1	GCF_009734005.2_ASM973400v2_genomic_0.1snps.fa	200	GCF_009734005.2_ASM973400v2_genomic_0.1snps_200cov_R
E. faecium	GCF_009734005.2_ASM973400v2	2.9	38	Complex	MultiVar	GCF_009734005.2_ASM973400v2_genomic_MultiVar.fa	20	GCF_009734005.2_ASM973400v2_genomic_MultiVar_20cov_R
E. faecium	GCF_009734005.2_ASM973400v2	2.9	38	Complex	MultiVar	GCF_009734005.2_ASM973400v2_genomic_MultiVar.fa	40	GCF_009734005.2_ASM973400v2_genomic_MultiVar_40cov_R
E. faecium	GCF_009734005.2_ASM973400v2	2.9	38	Complex	MultiVar	GCF_009734005.2_ASM973400v2_genomic_MultiVar.fa	60	GCF_009734005.2_ASM973400v2_genomic_MultiVar_60cov_R
E. faecium	GCF_009734005.2_ASM973400v2	2.9	38	Complex	MultiVar	GCF_009734005.2_ASM973400v2_genomic_MultiVar.fa	80	GCF_009734005.2_ASM973400v2_genomic_MultiVar_80cov_R
E. faecium	GCF_009734005.2_ASM973400v2	2.9	38	Complex	MultiVar	GCF_009734005.2_ASM973400v2_genomic_MultiVar.fa	100	GCF_009734005.2_ASM973400v2_genomic_MultiVar_100cov_R
E. faecium	GCF_009734005.2_ASM973400v2	2.9	38	Complex	MultiVar	GCF_009734005.2_ASM973400v2_genomic_MultiVar.fa	120	GCF_009734005.2_ASM973400v2_genomic_MultiVar_120cov_R
E. faecium	GCF_009734005.2_ASM973400v2	2.9	38	Complex	MultiVar	GCF_009734005.2_ASM973400v2_genomic_MultiVar.fa	140	GCF_009734005.2_ASM973400v2_genomic_MultiVar_140cov_R
E. faecium	GCF_009734005.2_ASM973400v2	2.9	38	Complex	MultiVar	GCF_009734005.2_ASM973400v2_genomic_MultiVar.fa	160	GCF_009734005.2_ASM973400v2_genomic_MultiVar_160cov_R
E. faecium	GCF_009734005.2_ASM973400v2	2.9	38	Complex	MultiVar	GCF_009734005.2_ASM973400v2_genomic_MultiVar.fa	180	GCF_009734005.2_ASM973400v2_genomic_MultiVar_180cov_R
E. faecium	GCF_009734005.2_ASM973400v2	2.9	38	Complex	MultiVar	GCF_009734005.2_ASM973400v2_genomic_MultiVar.fa	200	GCF_009734005.2_ASM973400v2_genomic_MultiVar_200cov_R
K. pneumoniae	GCF_000240185.2_ASM24018v2	5.7	57	0.1	0.0001	GCF_000240185.2_ASM24018v2_genomic_0.0001snps.fa	20	GCF_000240185.2_ASM24018v2_genomic_0.0001snps_20cov_R
K. pneumoniae	GCF_000240185.2_ASM24018v2	5.7	57	0.1	0.0001	GCF_000240185.2_ASM24018v2_genomic_0.0001snps.fa	40	GCF_000240185.2_ASM24018v2_genomic_0.0001snps_40cov_R
K. pneumoniae	GCF_000240185.2_ASM24018v2	5.7	57	0.1	0.0001	GCF_000240185.2_ASM24018v2_genomic_0.0001snps.fa	60	GCF_000240185.2_ASM24018v2_genomic_0.0001snps_60cov_R
K. pneumoniae	GCF_000240185.2_ASM24018v2	5.7	57	0.1	0.0001	GCF_000240185.2_ASM24018v2_genomic_0.0001snps.fa	80	GCF_000240185.2_ASM24018v2_genomic_0.0001snps_80cov_R
K. pneumoniae	GCF_000240185.2_ASM24018v2	5.7	57	0.1	0.0001	GCF_000240185.2_ASM24018v2_genomic_0.0001snps.fa	100	GCF_000240185.2_ASM24018v2_genomic_0.0001snps_100cov_R
K. pneumoniae	GCF_000240185.2_ASM24018v2	5.7	57	0.1	0.0001	GCF_000240185.2_ASM24018v2_genomic_0.0001snps.fa	120	GCF_000240185.2_ASM24018v2_genomic_0.0001snps_120cov_R
K. pneumoniae	GCF_000240185.2_ASM24018v2	5.7	57	0.1	0.0001	GCF_000240185.2_ASM24018v2_genomic_0.0001snps.fa	140	GCF_000240185.2_ASM24018v2_genomic_0.0001snps_140cov_R
K. pneumoniae	GCF_000240185.2_ASM24018v2	5.7	57	0.1	0.0001	GCF_000240185.2_ASM24018v2_genomic_0.0001snps.fa	160	GCF_000240185.2_ASM24018v2_genomic_0.0001snps_160cov_R
K. pneumoniae	GCF_000240185.2_ASM24018v2	5.7	57	0.1	0.0001	GCF_000240185.2_ASM24018v2_genomic_0.0001snps.fa	180	GCF_000240185.2_ASM24018v2_genomic_0.0001snps_180cov_R
K. pneumoniae	GCF_000240185.2_ASM24018v2	5.7	57	0.1	0.0001	GCF_000240185.2_ASM24018v2_genomic_0.0001snps.fa	200	GCF_000240185.2_ASM24018v2_genomic_0.0001snps_200cov_R
K. pneumoniae	GCF_000240185.2_ASM24018v2	5.7	57	1	0.001	GCF_000240185.2_ASM24018v2_genomic_0.001snps.fa	20	GCF_000240185.2_ASM24018v2_genomic_0.001snps_20cov_R
K. pneumoniae	GCF_000240185.2_ASM24018v2	5.7	57	1	0.001	GCF_000240185.2_ASM24018v2_genomic_0.001snps.fa	40	GCF_000240185.2_ASM24018v2_genomic_0.001snps_40cov_R
K. pneumoniae	GCF_000240185.2_ASM24018v2	5.7	57	1	0.001	GCF_000240185.2_ASM24018v2_genomic_0.001snps.fa	60	GCF_000240185.2_ASM24018v2_genomic_0.001snps_60cov_R
K. pneumoniae	GCF_000240185.2_ASM24018v2	5.7	57	1	0.001	GCF_000240185.2_ASM24018v2_genomic_0.001snps.fa	80	GCF_000240185.2_ASM24018v2_genomic_0.001snps_80cov_R
K. pneumoniae	GCF_000240185.2_ASM24018v2	5.7	57	1	0.001	GCF_000240185.2_ASM24018v2_genomic_0.001snps.fa	100	GCF_000240185.2_ASM24018v2_genomic_0.001snps_100cov_R
K. pneumoniae	GCF_000240185.2_ASM24018v2	5.7	57	1	0.001	GCF_000240185.2_ASM24018v2_genomic_0.001snps.fa	120	GCF_000240185.2_ASM24018v2_genomic_0.001snps_120cov_R
K. pneumoniae	GCF_000240185.2_ASM24018v2	5.7	57	1	0.001	GCF_000240185.2_ASM24018v2_genomic_0.001snps.fa	140	GCF_000240185.2_ASM24018v2_genomic_0.001snps_140cov_R
K. pneumoniae	GCF_000240185.2_ASM24018v2	5.7	57	1	0.001	GCF_000240185.2_ASM24018v2_genomic_0.001snps.fa	160	GCF_000240185.2_ASM24018v2_genomic_0.001snps_160cov_R
K. pneumoniae	GCF_000240185.2_ASM24018v2	5.7	57	1	0.001	GCF_000240185.2_ASM24018v2_genomic_0.001snps.fa	180	GCF_000240185.2_ASM24018v2_genomic_0.001snps_180cov_R
K. pneumoniae	GCF_000240185.2_ASM24018v2	5.7	57	1	0.001	GCF_000240185.2_ASM24018v2_genomic_0.001snps.fa	200	GCF_000240185.2_ASM24018v2_genomic_0.001snps_200cov_R
K. pneumoniae	GCF_000240185.2_ASM24018v2	5.7	57	10	0.01	GCF_000240185.2_ASM24018v2_genomic_0.01snps.fa	20	GCF_000240185.2_ASM24018v2_genomic_0.01snps_20cov_R
K. pneumoniae	GCF_000240185.2_ASM24018v2	5.7	57	10	0.01	GCF_000240185.2_ASM24018v2_genomic_0.01snps.fa	40	GCF_000240185.2_ASM24018v2_genomic_0.01snps_40cov_R
K. pneumoniae	GCF_000240185.2_ASM24018v2	5.7	57	10	0.01	GCF_000240185.2_ASM24018v2_genomic_0.01snps.fa	60	GCF_000240185.2_ASM24018v2_genomic_0.01snps_60cov_R
K. pneumoniae	GCF_000240185.2_ASM24018v2	5.7	57	10	0.01	GCF_000240185.2_ASM24018v2_genomic_0.01snps.fa	80	GCF_000240185.2_ASM24018v2_genomic_0.01snps_80cov_R
K. pneumoniae	GCF_000240185.2_ASM24018v2	5.7	57	10	0.01	GCF_000240185.2_ASM24018v2_genomic_0.01snps.fa	100	GCF_000240185.2_ASM24018v2_genomic_0.01snps_100cov_R
K. pneumoniae	GCF_000240185.2_ASM24018v2	5.7	57	10	0.01	GCF_000240185.2_ASM24018v2_genomic_0.01snps.fa	120	GCF_000240185.2_ASM24018v2_genomic_0.01snps_120cov_R
K. pneumoniae	GCF_000240185.2_ASM24018v2	5.7	57	10	0.01	GCF_000240185.2_ASM24018v2_genomic_0.01snps.fa	140	GCF_000240185.2_ASM24018v2_genomic_0.01snps_140cov_R
K. pneumoniae	GCF_000240185.2_ASM24018v2	5.7	57	10	0.01	GCF_000240185.2_ASM24018v2_genomic_0.01snps.fa	160	GCF_000240185.2_ASM24018v2_genomic_0.01snps_160cov_R
K. pneumoniae	GCF_000240185.2_ASM24018v2	5.7	57	10	0.01	GCF_000240185.2_ASM24018v2_genomic_0.01snps.fa	180	GCF_000240185.2_ASM24018v2_genomic_0.01snps_180cov_R
K. pneumoniae	GCF_000240185.2_ASM24018v2	5.7	57	10	0.01	GCF_000240185.2_ASM24018v2_genomic_0.01snps.fa	200	GCF_000240185.2_ASM24018v2_genomic_0.01snps_200cov_R
K. pneumoniae	GCF_000240185.2_ASM24018v2	5.7	57	100	0.1	GCF_000240185.2_ASM24018v2_genomic_0.1snps.fa	20	GCF_000240185.2_ASM24018v2_genomic_0.1snps_20cov_R
K. pneumoniae	GCF_000240185.2_ASM24018v2	5.7	57	100	0.1	GCF_000240185.2_ASM24018v2_genomic_0.1snps.fa	40	GCF_000240185.2_ASM24018v2_genomic_0.1snps_40cov_R
K. pneumoniae	GCF_000240185.2_ASM24018v2	5.7	57	100	0.1	GCF_000240185.2_ASM24018v2_genomic_0.1snps.fa	60	GCF_000240185.2_ASM24018v2_genomic_0.1snps_60cov_R
K. pneumoniae	GCF_000240185.2_ASM24018v2	5.7	57	100	0.1	GCF_000240185.2_ASM24018v2_genomic_0.1snps.fa	80	GCF_000240185.2_ASM24018v2_genomic_0.1snps_80cov_R
K. pneumoniae	GCF_000240185.2_ASM24018v2	5.7	57	100	0.1	GCF_000240185.2_ASM24018v2_genomic_0.1snps.fa	100	GCF_000240185.2_ASM24018v2_genomic_0.1snps_100cov_R
K. pneumoniae	GCF_000240185.2_ASM24018v2	5.7	57	100	0.1	GCF_000240185.2_ASM24018v2_genomic_0.1snps.fa	120	GCF_000240185.2_ASM24018v2_genomic_0.1snps_120cov_R
K. pneumoniae	GCF_000240185.2_ASM24018v2	5.7	57	100	0.1	GCF_000240185.2_ASM24018v2_genomic_0.1snps.fa	140	GCF_000240185.2_ASM24018v2_genomic_0.1snps_140cov_R
K. pneumoniae	GCF_000240185.2_ASM24018v2	5.7	57	100	0.1	GCF_000240185.2_ASM24018v2_genomic_0.1snps.fa	160	GCF_000240185.2_ASM24018v2_genomic_0.1snps_160cov_R
K. pneumoniae	GCF_000240185.2_ASM24018v2	5.7	57	100	0.1	GCF_000240185.2_ASM24018v2_genomic_0.1snps.fa	180	GCF_000240185.2_ASM24018v2_genomic_0.1snps_180cov_R
K. pneumoniae	GCF_000240185.2_ASM24018v2	5.7	57	100	0.1	GCF_000240185.2_ASM24018v2_genomic_0.1snps.fa	200	GCF_000240185.2_ASM24018v2_genomic_0.1snps_200cov_R
K. pneumoniae	GCF_000240185.2_ASM24018v2	5.7	57	Complex	MultiVar	GCF_000240185.2_ASM24018v2_genomic_MultiVar.fa	20	GCF_000240185.2_ASM24018v2_genomic_MultiVar_20cov_R
K. pneumoniae	GCF_000240185.2_ASM24018v2	5.7	57	Complex	MultiVar	GCF_000240185.2_ASM24018v2_genomic_MultiVar.fa	40	GCF_000240185.2_ASM24018v2_genomic_MultiVar_40cov_R
K. pneumoniae	GCF_000240185.2_ASM24018v2	5.7	57	Complex	MultiVar	GCF_000240185.2_ASM24018v2_genomic_MultiVar.fa	60	GCF_000240185.2_ASM24018v2_genomic_MultiVar_60cov_R
K. pneumoniae	GCF_000240185.2_ASM24018v2	5.7	57	Complex	MultiVar	GCF_000240185.2_ASM24018v2_genomic_MultiVar.fa	80	GCF_000240185.2_ASM24018v2_genomic_MultiVar_80cov_R
K. pneumoniae	GCF_000240185.2_ASM24018v2	5.7	57	Complex	MultiVar	GCF_000240185.2_ASM24018v2_genomic_MultiVar.fa	100	GCF_000240185.2_ASM24018v2_genomic_MultiVar_100cov_R
K. pneumoniae	GCF_000240185.2_ASM24018v2	5.7	57	Complex	MultiVar	GCF_000240185.2_ASM24018v2_genomic_MultiVar.fa	120	GCF_000240185.2_ASM24018v2_genomic_MultiVar_120cov_R
K. pneumoniae	GCF_000240185.2_ASM24018v2	5.7	57	Complex	MultiVar	GCF_000240185.2_ASM24018v2_genomic_MultiVar.fa	140	GCF_000240185.2_ASM24018v2_genomic_MultiVar_140cov_R
K. pneumoniae	GCF_000240185.2_ASM24018v2	5.7	57	Complex	MultiVar	GCF_000240185.2_ASM24018v2_genomic_MultiVar.fa	160	GCF_000240185.2_ASM24018v2_genomic_MultiVar_160cov_R
K. pneumoniae	GCF_000240185.2_ASM24018v2	5.7	57	Complex	MultiVar	GCF_000240185.2_ASM24018v2_genomic_MultiVar.fa	180	GCF_000240185.2_ASM24018v2_genomic_MultiVar_180cov_R
K. pneumoniae	GCF_000240185.2_ASM24018v2	5.7	57	Complex	MultiVar	GCF_000240185.2_ASM24018v2_genomic_MultiVar.fa	200	GCF_000240185.2_ASM24018v2_genomic_MultiVar_200cov_R
S. aureus	GCF_000013425.1_ASM1342v1	2.8	33	0.1	0.0001	GCF_000013425.1_ASM1342v1_genomic_0.0001snps.fa	20	GCF_000013425.1_ASM1342v1_genomic_0.0001snps_20cov_R
S. aureus	GCF_000013425.1_ASM1342v1	2.8	33	0.1	0.0001	GCF_000013425.1_ASM1342v1_genomic_0.0001snps.fa	40	GCF_000013425.1_ASM1342v1_genomic_0.0001snps_40cov_R
S. aureus	GCF_000013425.1_ASM1342v1	2.8	33	0.1	0.0001	GCF_000013425.1_ASM1342v1_genomic_0.0001snps.fa	60	GCF_000013425.1_ASM1342v1_genomic_0.0001snps_60cov_R
S. aureus	GCF_000013425.1_ASM1342v1	2.8	33	0.1	0.0001	GCF_000013425.1_ASM1342v1_genomic_0.0001snps.fa	80	GCF_000013425.1_ASM1342v1_genomic_0.0001snps_80cov_R
S. aureus	GCF_000013425.1_ASM1342v1	2.8	33	0.1	0.0001	GCF_000013425.1_ASM1342v1_genomic_0.0001snps.fa	100	GCF_000013425.1_ASM1342v1_genomic_0.0001snps_100cov_R
S. aureus	GCF_000013425.1_ASM1342v1	2.8	33	0.1	0.0001	GCF_000013425.1_ASM1342v1_genomic_0.0001snps.fa	120	GCF_000013425.1_ASM1342v1_genomic_0.0001snps_120cov_R
S. aureus	GCF_000013425.1_ASM1342v1	2.8	33	0.1	0.0001	GCF_000013425.1_ASM1342v1_genomic_0.0001snps.fa	140	GCF_000013425.1_ASM1342v1_genomic_0.0001snps_140cov_R
S. aureus	GCF_000013425.1_ASM1342v1	2.8	33	0.1	0.0001	GCF_000013425.1_ASM1342v1_genomic_0.0001snps.fa	160	GCF_000013425.1_ASM1342v1_genomic_0.0001snps_160cov_R
S. aureus	GCF_000013425.1_ASM1342v1	2.8	33	0.1	0.0001	GCF_000013425.1_ASM1342v1_genomic_0.0001snps.fa	180	GCF_000013425.1_ASM1342v1_genomic_0.0001snps_180cov_R
S. aureus	GCF_000013425.1_ASM1342v1	2.8	33	0.1	0.0001	GCF_000013425.1_ASM1342v1_genomic_0.0001snps.fa	200	GCF_000013425.1_ASM1342v1_genomic_0.0001snps_200cov_R
S. aureus	GCF_000013425.1_ASM1342v1	2.8	33	1	0.001	GCF_000013425.1_ASM1342v1_genomic_0.001snps.fa	20	GCF_000013425.1_ASM1342v1_genomic_0.001snps_20cov_R
S. aureus	GCF_000013425.1_ASM1342v1	2.8	33	1	0.001	GCF_000013425.1_ASM1342v1_genomic_0.001snps.fa	40	GCF_000013425.1_ASM1342v1_genomic_0.001snps_40cov_R
S. aureus	GCF_000013425.1_ASM1342v1	2.8	33	1	0.001	GCF_000013425.1_ASM1342v1_genomic_0.001snps.fa	60	GCF_000013425.1_ASM1342v1_genomic_0.001snps_60cov_R
S. aureus	GCF_000013425.1_ASM1342v1	2.8	33	1	0.001	GCF_000013425.1_ASM1342v1_genomic_0.001snps.fa	80	GCF_000013425.1_ASM1342v1_genomic_0.001snps_80cov_R
S. aureus	GCF_000013425.1_ASM1342v1	2.8	33	1	0.001	GCF_000013425.1_ASM1342v1_genomic_0.001snps.fa	100	GCF_000013425.1_ASM1342v1_genomic_0.001snps_100cov_R
S. aureus	GCF_000013425.1_ASM1342v1	2.8	33	1	0.001	GCF_000013425.1_ASM1342v1_genomic_0.001snps.fa	120	GCF_000013425.1_ASM1342v1_genomic_0.001snps_120cov_R
S. aureus	GCF_000013425.1_ASM1342v1	2.8	33	1	0.001	GCF_000013425.1_ASM1342v1_genomic_0.001snps.fa	140	GCF_000013425.1_ASM1342v1_genomic_0.001snps_140cov_R
S. aureus	GCF_000013425.1_ASM1342v1	2.8	33	1	0.001	GCF_000013425.1_ASM1342v1_genomic_0.001snps.fa	160	GCF_000013425.1_ASM1342v1_genomic_0.001snps_160cov_R
S. aureus	GCF_000013425.1_ASM1342v1	2.8	33	1	0.001	GCF_000013425.1_ASM1342v1_genomic_0.001snps.fa	180	GCF_000013425.1_ASM1342v1_genomic_0.001snps_180cov_R
S. aureus	GCF_000013425.1_ASM1342v1	2.8	33	1	0.001	GCF_000013425.1_ASM1342v1_genomic_0.001snps.fa	200	GCF_000013425.1_ASM1342v1_genomic_0.001snps_200cov_R
S. aureus	GCF_000013425.1_ASM1342v1	2.8	33	10	0.01	GCF_000013425.1_ASM1342v1_genomic_0.01snps.fa	20	GCF_000013425.1_ASM1342v1_genomic_0.01snps_20cov_R
S. aureus	GCF_000013425.1_ASM1342v1	2.8	33	10	0.01	GCF_000013425.1_ASM1342v1_genomic_0.01snps.fa	40	GCF_000013425.1_ASM1342v1_genomic_0.01snps_40cov_R
S. aureus	GCF_000013425.1_ASM1342v1	2.8	33	10	0.01	GCF_000013425.1_ASM1342v1_genomic_0.01snps.fa	60	GCF_000013425.1_ASM1342v1_genomic_0.01snps_60cov_R
S. aureus	GCF_000013425.1_ASM1342v1	2.8	33	10	0.01	GCF_000013425.1_ASM1342v1_genomic_0.01snps.fa	80	GCF_000013425.1_ASM1342v1_genomic_0.01snps_80cov_R
S. aureus	GCF_000013425.1_ASM1342v1	2.8	33	10	0.01	GCF_000013425.1_ASM1342v1_genomic_0.01snps.fa	100	GCF_000013425.1_ASM1342v1_genomic_0.01snps_100cov_R
S. aureus	GCF_000013425.1_ASM1342v1	2.8	33	10	0.01	GCF_000013425.1_ASM1342v1_genomic_0.01snps.fa	120	GCF_000013425.1_ASM1342v1_genomic_0.01snps_120cov_R
S. aureus	GCF_000013425.1_ASM1342v1	2.8	33	10	0.01	GCF_000013425.1_ASM1342v1_genomic_0.01snps.fa	140	GCF_000013425.1_ASM1342v1_genomic_0.01snps_140cov_R
S. aureus	GCF_000013425.1_ASM1342v1	2.8	33	10	0.01	GCF_000013425.1_ASM1342v1_genomic_0.01snps.fa	160	GCF_000013425.1_ASM1342v1_genomic_0.01snps_160cov_R
S. aureus	GCF_000013425.1_ASM1342v1	2.8	33	10	0.01	GCF_000013425.1_ASM1342v1_genomic_0.01snps.fa	180	GCF_000013425.1_ASM1342v1_genomic_0.01snps_180cov_R
S. aureus	GCF_000013425.1_ASM1342v1	2.8	33	10	0.01	GCF_000013425.1_ASM1342v1_genomic_0.01snps.fa	200	GCF_000013425.1_ASM1342v1_genomic_0.01snps_200cov_R
S. aureus	GCF_000013425.1_ASM1342v1	2.8	33	100	0.1	GCF_000013425.1_ASM1342v1_genomic_0.1snps.fa	20	GCF_000013425.1_ASM1342v1_genomic_0.1snps_20cov_R
S. aureus	GCF_000013425.1_ASM1342v1	2.8	33	100	0.1	GCF_000013425.1_ASM1342v1_genomic_0.1snps.fa	40	GCF_000013425.1_ASM1342v1_genomic_0.1snps_40cov_R
S. aureus	GCF_000013425.1_ASM1342v1	2.8	33	100	0.1	GCF_000013425.1_ASM1342v1_genomic_0.1snps.fa	60	GCF_000013425.1_ASM1342v1_genomic_0.1snps_60cov_R
S. aureus	GCF_000013425.1_ASM1342v1	2.8	33	100	0.1	GCF_000013425.1_ASM1342v1_genomic_0.1snps.fa	80	GCF_000013425.1_ASM1342v1_genomic_0.1snps_80cov_R
S. aureus	GCF_000013425.1_ASM1342v1	2.8	33	100	0.1	GCF_000013425.1_ASM1342v1_genomic_0.1snps.fa	100	GCF_000013425.1_ASM1342v1_genomic_0.1snps_100cov_R
S. aureus	GCF_000013425.1_ASM1342v1	2.8	33	100	0.1	GCF_000013425.1_ASM1342v1_genomic_0.1snps.fa	120	GCF_000013425.1_ASM1342v1_genomic_0.1snps_120cov_R
S. aureus	GCF_000013425.1_ASM1342v1	2.8	33	100	0.1	GCF_000013425.1_ASM1342v1_genomic_0.1snps.fa	140	GCF_000013425.1_ASM1342v1_genomic_0.1snps_140cov_R
S. aureus	GCF_000013425.1_ASM1342v1	2.8	33	100	0.1	GCF_000013425.1_ASM1342v1_genomic_0.1snps.fa	160	GCF_000013425.1_ASM1342v1_genomic_0.1snps_160cov_R
S. aureus	GCF_000013425.1_ASM1342v1	2.8	33	100	0.1	GCF_000013425.1_ASM1342v1_genomic_0.1snps.fa	180	GCF_000013425.1_ASM1342v1_genomic_0.1snps_180cov_R
S. aureus	GCF_000013425.1_ASM1342v1	2.8	33	100	0.1	GCF_000013425.1_ASM1342v1_genomic_0.1snps.fa	200	GCF_000013425.1_ASM1342v1_genomic_0.1snps_200cov_R
S. aureus	GCF_000013425.1_ASM1342v1	2.8	33	Complex	MultiVar	GCF_000013425.1_ASM1342v1_genomic_MultiVar.fa	20	GCF_000013425.1_ASM1342v1_genomic_MultiVar_20cov_R
S. aureus	GCF_000013425.1_ASM1342v1	2.8	33	Complex	MultiVar	GCF_000013425.1_ASM1342v1_genomic_MultiVar.fa	40	GCF_000013425.1_ASM1342v1_genomic_MultiVar_40cov_R
S. aureus	GCF_000013425.1_ASM1342v1	2.8	33	Complex	MultiVar	GCF_000013425.1_ASM1342v1_genomic_MultiVar.fa	60	GCF_000013425.1_ASM1342v1_genomic_MultiVar_60cov_R
S. aureus	GCF_000013425.1_ASM1342v1	2.8	33	Complex	MultiVar	GCF_000013425.1_ASM1342v1_genomic_MultiVar.fa	80	GCF_000013425.1_ASM1342v1_genomic_MultiVar_80cov_R
S. aureus	GCF_000013425.1_ASM1342v1	2.8	33	Complex	MultiVar	GCF_000013425.1_ASM1342v1_genomic_MultiVar.fa	100	GCF_000013425.1_ASM1342v1_genomic_MultiVar_100cov_R
S. aureus	GCF_000013425.1_ASM1342v1	2.8	33	Complex	MultiVar	GCF_000013425.1_ASM1342v1_genomic_MultiVar.fa	120	GCF_000013425.1_ASM1342v1_genomic_MultiVar_120cov_R
S. aureus	GCF_000013425.1_ASM1342v1	2.8	33	Complex	MultiVar	GCF_000013425.1_ASM1342v1_genomic_MultiVar.fa	140	GCF_000013425.1_ASM1342v1_genomic_MultiVar_140cov_R
S. aureus	GCF_000013425.1_ASM1342v1	2.8	33	Complex	MultiVar	GCF_000013425.1_ASM1342v1_genomic_MultiVar.fa	160	GCF_000013425.1_ASM1342v1_genomic_MultiVar_160cov_R
S. aureus	GCF_000013425.1_ASM1342v1	2.8	33	Complex	MultiVar	GCF_000013425.1_ASM1342v1_genomic_MultiVar.fa	180	GCF_000013425.1_ASM1342v1_genomic_MultiVar_180cov_R
S. aureus	GCF_000013425.1_ASM1342v1	2.8	33	Complex	MultiVar	GCF_000013425.1_ASM1342v1_genomic_MultiVar.fa	200	GCF_000013425.1_ASM1342v1_genomic_MultiVar_200cov_R

## Sheet: Supplementary Table 2
Supplementary Table 2. Details of simulated plasmid movement dataset and how they correspond to Figure 6 and S18.
PanelInFigure	LineColour	Species	OriginalGenome	AbbreviatedName	OriginalPlasmidNumber	Modification	PlasmidSource	AbbreviatedModifiedName	ModifiedPlasmidNumber	SimulatedSequencingDepth	ReadsFilenamePrefix	ReferenceForSKAFastqComparison
A		E. coli	GCF_000005845.2	Ec01	0	None	NA	NA	NA	200 Error Free	Ec01_200cov_errFree_R	Reference
A	Blue	E. coli	GCF_000005845.2	Ec01	0	None	NA	NA	NA	20	Ec01_20cov_R
A	Blue	E. coli	GCF_000005845.2	Ec01	0	None	NA	NA	NA	40	Ec01_40cov_R
A	Blue	E. coli	GCF_000005845.2	Ec01	0	None	NA	NA	NA	60	Ec01_60cov_R
A	Blue	E. coli	GCF_000005845.2	Ec01	0	None	NA	NA	NA	80	Ec01_80cov_R
A	Blue	E. coli	GCF_000005845.2	Ec01	0	None	NA	NA	NA	100	Ec01_100cov_R
A	Blue	E. coli	GCF_000005845.2	Ec01	0	None	NA	NA	NA	120	Ec01_120cov_R
A	Blue	E. coli	GCF_000005845.2	Ec01	0	None	NA	NA	NA	140	Ec01_140cov_R
A	Blue	E. coli	GCF_000005845.2	Ec01	0	None	NA	NA	NA	160	Ec01_160cov_R
A	Blue	E. coli	GCF_000005845.2	Ec01	0	None	NA	NA	NA	180	Ec01_180cov_R
A	Blue	E. coli	GCF_000005845.2	Ec01	0	None	NA	NA	NA	200	Ec01_200cov_R
A	Orange	E. coli	GCF_000005845.2	Ec01	0	Plus 2 Plasmids	GCF_000285655.3	Ec01_PlusEc02Plasmid	2	20	Ec01_PlusEc02Plasmid_20cov_R
A	Orange	E. coli	GCF_000005845.2	Ec01	0	Plus 2 Plasmids	GCF_000285655.3	Ec01_PlusEc02Plasmid	2	40	Ec01_PlusEc02Plasmid_40cov_R
A	Orange	E. coli	GCF_000005845.2	Ec01	0	Plus 2 Plasmids	GCF_000285655.3	Ec01_PlusEc02Plasmid	2	60	Ec01_PlusEc02Plasmid_60cov_R
A	Orange	E. coli	GCF_000005845.2	Ec01	0	Plus 2 Plasmids	GCF_000285655.3	Ec01_PlusEc02Plasmid	2	80	Ec01_PlusEc02Plasmid_80cov_R
A	Orange	E. coli	GCF_000005845.2	Ec01	0	Plus 2 Plasmids	GCF_000285655.3	Ec01_PlusEc02Plasmid	2	100	Ec01_PlusEc02Plasmid_100cov_R
A	Orange	E. coli	GCF_000005845.2	Ec01	0	Plus 2 Plasmids	GCF_000285655.3	Ec01_PlusEc02Plasmid	2	120	Ec01_PlusEc02Plasmid_120cov_R
A	Orange	E. coli	GCF_000005845.2	Ec01	0	Plus 2 Plasmids	GCF_000285655.3	Ec01_PlusEc02Plasmid	2	140	Ec01_PlusEc02Plasmid_140cov_R
A	Orange	E. coli	GCF_000005845.2	Ec01	0	Plus 2 Plasmids	GCF_000285655.3	Ec01_PlusEc02Plasmid	2	160	Ec01_PlusEc02Plasmid_160cov_R
A	Orange	E. coli	GCF_000005845.2	Ec01	0	Plus 2 Plasmids	GCF_000285655.3	Ec01_PlusEc02Plasmid	2	180	Ec01_PlusEc02Plasmid_180cov_R
A	Orange	E. coli	GCF_000005845.2	Ec01	0	Plus 2 Plasmids	GCF_000285655.3	Ec01_PlusEc02Plasmid	2	200	Ec01_PlusEc02Plasmid_200cov_R
B		E. coli	GCF_000285655.3	Ec02	2	None	NA	NA	NA	200 Error Free	Ec02_200cov_errFree_R	Reference
B	Blue	E. coli	GCF_000285655.3	Ec02	2	None	NA	NA	NA	20	Ec02_20cov_R
B	Blue	E. coli	GCF_000285655.3	Ec02	2	None	NA	NA	NA	40	Ec02_40cov_R
B	Blue	E. coli	GCF_000285655.3	Ec02	2	None	NA	NA	NA	60	Ec02_60cov_R
B	Blue	E. coli	GCF_000285655.3	Ec02	2	None	NA	NA	NA	80	Ec02_80cov_R
B	Blue	E. coli	GCF_000285655.3	Ec02	2	None	NA	NA	NA	100	Ec02_100cov_R
B	Blue	E. coli	GCF_000285655.3	Ec02	2	None	NA	NA	NA	120	Ec02_120cov_R
B	Blue	E. coli	GCF_000285655.3	Ec02	2	None	NA	NA	NA	140	Ec02_140cov_R
B	Blue	E. coli	GCF_000285655.3	Ec02	2	None	NA	NA	NA	160	Ec02_160cov_R
B	Blue	E. coli	GCF_000285655.3	Ec02	2	None	NA	NA	NA	180	Ec02_180cov_R
B	Blue	E. coli	GCF_000285655.3	Ec02	2	None	NA	NA	NA	200	Ec02_200cov_R
B	Orange	E. coli	GCF_000285655.3	Ec02	2	Minus 2 Plasmids	NA	Ec02_MinusPlasmid	0	20	Ec02_MinusPlasmid_20cov_R
B	Orange	E. coli	GCF_000285655.3	Ec02	2	Minus 2 Plasmids	NA	Ec02_MinusPlasmid	0	40	Ec02_MinusPlasmid_40cov_R
B	Orange	E. coli	GCF_000285655.3	Ec02	2	Minus 2 Plasmids	NA	Ec02_MinusPlasmid	0	60	Ec02_MinusPlasmid_60cov_R
B	Orange	E. coli	GCF_000285655.3	Ec02	2	Minus 2 Plasmids	NA	Ec02_MinusPlasmid	0	80	Ec02_MinusPlasmid_80cov_R
B	Orange	E. coli	GCF_000285655.3	Ec02	2	Minus 2 Plasmids	NA	Ec02_MinusPlasmid	0	100	Ec02_MinusPlasmid_100cov_R
B	Orange	E. coli	GCF_000285655.3	Ec02	2	Minus 2 Plasmids	NA	Ec02_MinusPlasmid	0	120	Ec02_MinusPlasmid_120cov_R
B	Orange	E. coli	GCF_000285655.3	Ec02	2	Minus 2 Plasmids	NA	Ec02_MinusPlasmid	0	140	Ec02_MinusPlasmid_140cov_R
B	Orange	E. coli	GCF_000285655.3	Ec02	2	Minus 2 Plasmids	NA	Ec02_MinusPlasmid	0	160	Ec02_MinusPlasmid_160cov_R
B	Orange	E. coli	GCF_000285655.3	Ec02	2	Minus 2 Plasmids	NA	Ec02_MinusPlasmid	0	180	Ec02_MinusPlasmid_180cov_R
B	Orange	E. coli	GCF_000285655.3	Ec02	2	Minus 2 Plasmids	NA	Ec02_MinusPlasmid	0	200	Ec02_MinusPlasmid_200cov_R
C		E. faecium	GCF_015767695.1	Ef01	0	None	NA	NA	NA	200 Error Free	Ef01_200cov_errFree_R	Reference
C	Blue	E. faecium	GCF_015767695.1	Ef01	0	None	NA	NA	NA	20	Ef01_20cov_R
C	Blue	E. faecium	GCF_015767695.1	Ef01	0	None	NA	NA	NA	40	Ef01_40cov_R
C	Blue	E. faecium	GCF_015767695.1	Ef01	0	None	NA	NA	NA	60	Ef01_60cov_R
C	Blue	E. faecium	GCF_015767695.1	Ef01	0	None	NA	NA	NA	80	Ef01_80cov_R
C	Blue	E. faecium	GCF_015767695.1	Ef01	0	None	NA	NA	NA	100	Ef01_100cov_R
C	Blue	E. faecium	GCF_015767695.1	Ef01	0	None	NA	NA	NA	120	Ef01_120cov_R
C	Blue	E. faecium	GCF_015767695.1	Ef01	0	None	NA	NA	NA	140	Ef01_140cov_R
C	Blue	E. faecium	GCF_015767695.1	Ef01	0	None	NA	NA	NA	160	Ef01_160cov_R
C	Blue	E. faecium	GCF_015767695.1	Ef01	0	None	NA	NA	NA	180	Ef01_180cov_R
C	Blue	E. faecium	GCF_015767695.1	Ef01	0	None	NA	NA	NA	200	Ef01_200cov_R
C	Orange	E. faecium	GCF_015767695.1	Ef01	0	Plus 4 Plasmids	GCF_022691445.1	Ef01_PlusEf03Plasmid	4	20	Ef01_PlusEf03Plasmid_20cov_R
C	Orange	E. faecium	GCF_015767695.1	Ef01	0	Plus 4 Plasmids	GCF_022691445.1	Ef01_PlusEf03Plasmid	4	40	Ef01_PlusEf03Plasmid_40cov_R
C	Orange	E. faecium	GCF_015767695.1	Ef01	0	Plus 4 Plasmids	GCF_022691445.1	Ef01_PlusEf03Plasmid	4	60	Ef01_PlusEf03Plasmid_60cov_R
C	Orange	E. faecium	GCF_015767695.1	Ef01	0	Plus 4 Plasmids	GCF_022691445.1	Ef01_PlusEf03Plasmid	4	80	Ef01_PlusEf03Plasmid_80cov_R
C	Orange	E. faecium	GCF_015767695.1	Ef01	0	Plus 4 Plasmids	GCF_022691445.1	Ef01_PlusEf03Plasmid	4	100	Ef01_PlusEf03Plasmid_100cov_R
C	Orange	E. faecium	GCF_015767695.1	Ef01	0	Plus 4 Plasmids	GCF_022691445.1	Ef01_PlusEf03Plasmid	4	120	Ef01_PlusEf03Plasmid_120cov_R
C	Orange	E. faecium	GCF_015767695.1	Ef01	0	Plus 4 Plasmids	GCF_022691445.1	Ef01_PlusEf03Plasmid	4	140	Ef01_PlusEf03Plasmid_140cov_R
C	Orange	E. faecium	GCF_015767695.1	Ef01	0	Plus 4 Plasmids	GCF_022691445.1	Ef01_PlusEf03Plasmid	4	160	Ef01_PlusEf03Plasmid_160cov_R
C	Orange	E. faecium	GCF_015767695.1	Ef01	0	Plus 4 Plasmids	GCF_022691445.1	Ef01_PlusEf03Plasmid	4	180	Ef01_PlusEf03Plasmid_180cov_R
C	Orange	E. faecium	GCF_015767695.1	Ef01	0	Plus 4 Plasmids	GCF_022691445.1	Ef01_PlusEf03Plasmid	4	200	Ef01_PlusEf03Plasmid_200cov_R
D		E. faecium	GCF_021398505.1	Ef02	1	None	NA	NA	NA	200 Error Free	Ef02_200cov_errFree_R	Reference
D	Blue	E. faecium	GCF_021398505.1	Ef02	1	None	NA	NA	NA	20	Ef02_20cov_R
D	Blue	E. faecium	GCF_021398505.1	Ef02	1	None	NA	NA	NA	40	Ef02_40cov_R
D	Blue	E. faecium	GCF_021398505.1	Ef02	1	None	NA	NA	NA	60	Ef02_60cov_R
D	Blue	E. faecium	GCF_021398505.1	Ef02	1	None	NA	NA	NA	80	Ef02_80cov_R
D	Blue	E. faecium	GCF_021398505.1	Ef02	1	None	NA	NA	NA	100	Ef02_100cov_R
D	Blue	E. faecium	GCF_021398505.1	Ef02	1	None	NA	NA	NA	120	Ef02_120cov_R
D	Blue	E. faecium	GCF_021398505.1	Ef02	1	None	NA	NA	NA	140	Ef02_140cov_R
D	Blue	E. faecium	GCF_021398505.1	Ef02	1	None	NA	NA	NA	160	Ef02_160cov_R
D	Blue	E. faecium	GCF_021398505.1	Ef02	1	None	NA	NA	NA	180	Ef02_180cov_R
D	Blue	E. faecium	GCF_021398505.1	Ef02	1	None	NA	NA	NA	200	Ef02_200cov_R
D	Orange	E. faecium	GCF_021398505.1	Ef02	1	Minus 1 Plasmid	NA	Ef02_MinusPlasmid	0	20	Ef02_MinusPlasmid_20cov_R
D	Orange	E. faecium	GCF_021398505.1	Ef02	1	Minus 1 Plasmid	NA	Ef02_MinusPlasmid	0	40	Ef02_MinusPlasmid_40cov_R
D	Orange	E. faecium	GCF_021398505.1	Ef02	1	Minus 1 Plasmid	NA	Ef02_MinusPlasmid	0	60	Ef02_MinusPlasmid_60cov_R
D	Orange	E. faecium	GCF_021398505.1	Ef02	1	Minus 1 Plasmid	NA	Ef02_MinusPlasmid	0	80	Ef02_MinusPlasmid_80cov_R
D	Orange	E. faecium	GCF_021398505.1	Ef02	1	Minus 1 Plasmid	NA	Ef02_MinusPlasmid	0	100	Ef02_MinusPlasmid_100cov_R
D	Orange	E. faecium	GCF_021398505.1	Ef02	1	Minus 1 Plasmid	NA	Ef02_MinusPlasmid	0	120	Ef02_MinusPlasmid_120cov_R
D	Orange	E. faecium	GCF_021398505.1	Ef02	1	Minus 1 Plasmid	NA	Ef02_MinusPlasmid	0	140	Ef02_MinusPlasmid_140cov_R
D	Orange	E. faecium	GCF_021398505.1	Ef02	1	Minus 1 Plasmid	NA	Ef02_MinusPlasmid	0	160	Ef02_MinusPlasmid_160cov_R
D	Orange	E. faecium	GCF_021398505.1	Ef02	1	Minus 1 Plasmid	NA	Ef02_MinusPlasmid	0	180	Ef02_MinusPlasmid_180cov_R
D	Orange	E. faecium	GCF_021398505.1	Ef02	1	Minus 1 Plasmid	NA	Ef02_MinusPlasmid	0	200	Ef02_MinusPlasmid_200cov_R
E		E. faecium	GCF_022691445.1	Ef03	4	None	NA	NA	NA	200 Error Free	Ef03_200cov_errFree_R	Reference
E	Blue	E. faecium	GCF_022691445.1	Ef03	4	None	NA	NA	NA	20	Ef03_20cov_R
E	Blue	E. faecium	GCF_022691445.1	Ef03	4	None	NA	NA	NA	40	Ef03_40cov_R
E	Blue	E. faecium	GCF_022691445.1	Ef03	4	None	NA	NA	NA	60	Ef03_60cov_R
E	Blue	E. faecium	GCF_022691445.1	Ef03	4	None	NA	NA	NA	80	Ef03_80cov_R
E	Blue	E. faecium	GCF_022691445.1	Ef03	4	None	NA	NA	NA	100	Ef03_100cov_R
E	Blue	E. faecium	GCF_022691445.1	Ef03	4	None	NA	NA	NA	120	Ef03_120cov_R
E	Blue	E. faecium	GCF_022691445.1	Ef03	4	None	NA	NA	NA	140	Ef03_140cov_R
E	Blue	E. faecium	GCF_022691445.1	Ef03	4	None	NA	NA	NA	160	Ef03_160cov_R
E	Blue	E. faecium	GCF_022691445.1	Ef03	4	None	NA	NA	NA	180	Ef03_180cov_R
E	Blue	E. faecium	GCF_022691445.1	Ef03	4	None	NA	NA	NA	200	Ef03_200cov_R
E	Orange	E. faecium	GCF_022691445.1	Ef03	4	Minus 4 Plasmids	NA	Ef03_MinusPlasmid	0	20	Ef03_MinusPlasmid_20cov_R
E	Orange	E. faecium	GCF_022691445.1	Ef03	4	Minus 4 Plasmids	NA	Ef03_MinusPlasmid	0	40	Ef03_MinusPlasmid_40cov_R
E	Orange	E. faecium	GCF_022691445.1	Ef03	4	Minus 4 Plasmids	NA	Ef03_MinusPlasmid	0	60	Ef03_MinusPlasmid_60cov_R
E	Orange	E. faecium	GCF_022691445.1	Ef03	4	Minus 4 Plasmids	NA	Ef03_MinusPlasmid	0	80	Ef03_MinusPlasmid_80cov_R
E	Orange	E. faecium	GCF_022691445.1	Ef03	4	Minus 4 Plasmids	NA	Ef03_MinusPlasmid	0	100	Ef03_MinusPlasmid_100cov_R
E	Orange	E. faecium	GCF_022691445.1	Ef03	4	Minus 4 Plasmids	NA	Ef03_MinusPlasmid	0	120	Ef03_MinusPlasmid_120cov_R
E	Orange	E. faecium	GCF_022691445.1	Ef03	4	Minus 4 Plasmids	NA	Ef03_MinusPlasmid	0	140	Ef03_MinusPlasmid_140cov_R
E	Orange	E. faecium	GCF_022691445.1	Ef03	4	Minus 4 Plasmids	NA	Ef03_MinusPlasmid	0	160	Ef03_MinusPlasmid_160cov_R
E	Orange	E. faecium	GCF_022691445.1	Ef03	4	Minus 4 Plasmids	NA	Ef03_MinusPlasmid	0	180	Ef03_MinusPlasmid_180cov_R
E	Orange	E. faecium	GCF_022691445.1	Ef03	4	Minus 4 Plasmids	NA	Ef03_MinusPlasmid	0	200	Ef03_MinusPlasmid_200cov_R
F		K. pneumoniae	GCF_000598005.1	Kp01	5	None	NA	NA	NA	200 Error Free	Kp01_200cov_errFree_R	Reference
F	Blue	K. pneumoniae	GCF_000598005.1	Kp01	5	None	NA	NA	NA	20	Kp01_20cov_R
F	Blue	K. pneumoniae	GCF_000598005.1	Kp01	5	None	NA	NA	NA	40	Kp01_40cov_R
F	Blue	K. pneumoniae	GCF_000598005.1	Kp01	5	None	NA	NA	NA	60	Kp01_60cov_R
F	Blue	K. pneumoniae	GCF_000598005.1	Kp01	5	None	NA	NA	NA	80	Kp01_80cov_R
F	Blue	K. pneumoniae	GCF_000598005.1	Kp01	5	None	NA	NA	NA	100	Kp01_100cov_R
F	Blue	K. pneumoniae	GCF_000598005.1	Kp01	5	None	NA	NA	NA	120	Kp01_120cov_R
F	Blue	K. pneumoniae	GCF_000598005.1	Kp01	5	None	NA	NA	NA	140	Kp01_140cov_R
F	Blue	K. pneumoniae	GCF_000598005.1	Kp01	5	None	NA	NA	NA	160	Kp01_160cov_R
F	Blue	K. pneumoniae	GCF_000598005.1	Kp01	5	None	NA	NA	NA	180	Kp01_180cov_R
F	Blue	K. pneumoniae	GCF_000598005.1	Kp01	5	None	NA	NA	NA	200	Kp01_200cov_R
F	Orange	K. pneumoniae	GCF_000598005.1	Kp01	5	Minus 5 Plasmids	NA	Kp01_MinusPlasmid	0	20	Kp01_MinusPlasmid_20cov_R
F	Orange	K. pneumoniae	GCF_000598005.1	Kp01	5	Minus 5 Plasmids	NA	Kp01_MinusPlasmid	0	40	Kp01_MinusPlasmid_40cov_R
F	Orange	K. pneumoniae	GCF_000598005.1	Kp01	5	Minus 5 Plasmids	NA	Kp01_MinusPlasmid	0	60	Kp01_MinusPlasmid_60cov_R
F	Orange	K. pneumoniae	GCF_000598005.1	Kp01	5	Minus 5 Plasmids	NA	Kp01_MinusPlasmid	0	80	Kp01_MinusPlasmid_80cov_R
F	Orange	K. pneumoniae	GCF_000598005.1	Kp01	5	Minus 5 Plasmids	NA	Kp01_MinusPlasmid	0	100	Kp01_MinusPlasmid_100cov_R
F	Orange	K. pneumoniae	GCF_000598005.1	Kp01	5	Minus 5 Plasmids	NA	Kp01_MinusPlasmid	0	120	Kp01_MinusPlasmid_120cov_R
F	Orange	K. pneumoniae	GCF_000598005.1	Kp01	5	Minus 5 Plasmids	NA	Kp01_MinusPlasmid	0	140	Kp01_MinusPlasmid_140cov_R
F	Orange	K. pneumoniae	GCF_000598005.1	Kp01	5	Minus 5 Plasmids	NA	Kp01_MinusPlasmid	0	160	Kp01_MinusPlasmid_160cov_R
F	Orange	K. pneumoniae	GCF_000598005.1	Kp01	5	Minus 5 Plasmids	NA	Kp01_MinusPlasmid	0	180	Kp01_MinusPlasmid_180cov_R
F	Orange	K. pneumoniae	GCF_000598005.1	Kp01	5	Minus 5 Plasmids	NA	Kp01_MinusPlasmid	0	200	Kp01_MinusPlasmid_200cov_R
G		K. pneumoniae	GCF_000016305.1	Kp02	5	None	NA	NA	NA	200 Error Free	Kp02_200cov_errFree_R	Reference
G	Blue	K. pneumoniae	GCF_000016305.1	Kp02	5	None	NA	NA	NA	20	Kp02_20cov_R
G	Blue	K. pneumoniae	GCF_000016305.1	Kp02	5	None	NA	NA	NA	40	Kp02_40cov_R
G	Blue	K. pneumoniae	GCF_000016305.1	Kp02	5	None	NA	NA	NA	60	Kp02_60cov_R
G	Blue	K. pneumoniae	GCF_000016305.1	Kp02	5	None	NA	NA	NA	80	Kp02_80cov_R
G	Blue	K. pneumoniae	GCF_000016305.1	Kp02	5	None	NA	NA	NA	100	Kp02_100cov_R
G	Blue	K. pneumoniae	GCF_000016305.1	Kp02	5	None	NA	NA	NA	120	Kp02_120cov_R
G	Blue	K. pneumoniae	GCF_000016305.1	Kp02	5	None	NA	NA	NA	140	Kp02_140cov_R
G	Blue	K. pneumoniae	GCF_000016305.1	Kp02	5	None	NA	NA	NA	160	Kp02_160cov_R
G	Blue	K. pneumoniae	GCF_000016305.1	Kp02	5	None	NA	NA	NA	180	Kp02_180cov_R
G	Blue	K. pneumoniae	GCF_000016305.1	Kp02	5	None	NA	NA	NA	200	Kp02_200cov_R
G	Orange	K. pneumoniae	GCF_000016305.1	Kp02	5	Minus 5 Plasmids	NA	Kp02_MinusPlasmid	0	20	Kp02_MinusPlasmid_20cov_R
G	Orange	K. pneumoniae	GCF_000016305.1	Kp02	5	Minus 5 Plasmids	NA	Kp02_MinusPlasmid	0	40	Kp02_MinusPlasmid_40cov_R
G	Orange	K. pneumoniae	GCF_000016305.1	Kp02	5	Minus 5 Plasmids	NA	Kp02_MinusPlasmid	0	60	Kp02_MinusPlasmid_60cov_R
G	Orange	K. pneumoniae	GCF_000016305.1	Kp02	5	Minus 5 Plasmids	NA	Kp02_MinusPlasmid	0	80	Kp02_MinusPlasmid_80cov_R
G	Orange	K. pneumoniae	GCF_000016305.1	Kp02	5	Minus 5 Plasmids	NA	Kp02_MinusPlasmid	0	100	Kp02_MinusPlasmid_100cov_R
G	Orange	K. pneumoniae	GCF_000016305.1	Kp02	5	Minus 5 Plasmids	NA	Kp02_MinusPlasmid	0	120	Kp02_MinusPlasmid_120cov_R
G	Orange	K. pneumoniae	GCF_000016305.1	Kp02	5	Minus 5 Plasmids	NA	Kp02_MinusPlasmid	0	140	Kp02_MinusPlasmid_140cov_R
G	Orange	K. pneumoniae	GCF_000016305.1	Kp02	5	Minus 5 Plasmids	NA	Kp02_MinusPlasmid	0	160	Kp02_MinusPlasmid_160cov_R
G	Orange	K. pneumoniae	GCF_000016305.1	Kp02	5	Minus 5 Plasmids	NA	Kp02_MinusPlasmid	0	180	Kp02_MinusPlasmid_180cov_R
G	Orange	K. pneumoniae	GCF_000016305.1	Kp02	5	Minus 5 Plasmids	NA	Kp02_MinusPlasmid	0	200	Kp02_MinusPlasmid_200cov_R
H		K. pneumoniae	GCF_000009885.1	Kp03	1	None	NA	NA	NA	200 Error Free	Kp03_200cov_errFree_R	Reference
H	Blue	K. pneumoniae	GCF_000009885.1	Kp03	1	None	NA	NA	NA	20	Kp03_20cov_R
H	Blue	K. pneumoniae	GCF_000009885.1	Kp03	1	None	NA	NA	NA	40	Kp03_40cov_R
H	Blue	K. pneumoniae	GCF_000009885.1	Kp03	1	None	NA	NA	NA	60	Kp03_60cov_R
H	Blue	K. pneumoniae	GCF_000009885.1	Kp03	1	None	NA	NA	NA	80	Kp03_80cov_R
H	Blue	K. pneumoniae	GCF_000009885.1	Kp03	1	None	NA	NA	NA	100	Kp03_100cov_R
H	Blue	K. pneumoniae	GCF_000009885.1	Kp03	1	None	NA	NA	NA	120	Kp03_120cov_R
H	Blue	K. pneumoniae	GCF_000009885.1	Kp03	1	None	NA	NA	NA	140	Kp03_140cov_R
H	Blue	K. pneumoniae	GCF_000009885.1	Kp03	1	None	NA	NA	NA	160	Kp03_160cov_R
H	Blue	K. pneumoniae	GCF_000009885.1	Kp03	1	None	NA	NA	NA	180	Kp03_180cov_R
H	Blue	K. pneumoniae	GCF_000009885.1	Kp03	1	None	NA	NA	NA	200	Kp03_200cov_R
H	Orange	K. pneumoniae	GCF_000009885.1	Kp03	1	Plus 5 Plasmids	GCF_000598005.1	Kp03_PlusKp01Plasmid	6	20	Kp03_PlusKp01Plasmid_20cov_R
H	Orange	K. pneumoniae	GCF_000009885.1	Kp03	1	Plus 5 Plasmids	GCF_000598005.1	Kp03_PlusKp01Plasmid	6	40	Kp03_PlusKp01Plasmid_40cov_R
H	Orange	K. pneumoniae	GCF_000009885.1	Kp03	1	Plus 5 Plasmids	GCF_000598005.1	Kp03_PlusKp01Plasmid	6	60	Kp03_PlusKp01Plasmid_60cov_R
H	Orange	K. pneumoniae	GCF_000009885.1	Kp03	1	Plus 5 Plasmids	GCF_000598005.1	Kp03_PlusKp01Plasmid	6	80	Kp03_PlusKp01Plasmid_80cov_R
H	Orange	K. pneumoniae	GCF_000009885.1	Kp03	1	Plus 5 Plasmids	GCF_000598005.1	Kp03_PlusKp01Plasmid	6	100	Kp03_PlusKp01Plasmid_100cov_R
H	Orange	K. pneumoniae	GCF_000009885.1	Kp03	1	Plus 5 Plasmids	GCF_000598005.1	Kp03_PlusKp01Plasmid	6	120	Kp03_PlusKp01Plasmid_120cov_R
H	Orange	K. pneumoniae	GCF_000009885.1	Kp03	1	Plus 5 Plasmids	GCF_000598005.1	Kp03_PlusKp01Plasmid	6	140	Kp03_PlusKp01Plasmid_140cov_R
H	Orange	K. pneumoniae	GCF_000009885.1	Kp03	1	Plus 5 Plasmids	GCF_000598005.1	Kp03_PlusKp01Plasmid	6	160	Kp03_PlusKp01Plasmid_160cov_R
H	Orange	K. pneumoniae	GCF_000009885.1	Kp03	1	Plus 5 Plasmids	GCF_000598005.1	Kp03_PlusKp01Plasmid	6	180	Kp03_PlusKp01Plasmid_180cov_R
H	Orange	K. pneumoniae	GCF_000009885.1	Kp03	1	Plus 5 Plasmids	GCF_000598005.1	Kp03_PlusKp01Plasmid	6	200	Kp03_PlusKp01Plasmid_200cov_R
I		S. aureus	GCF_022870625.1	Sa01	0	None	NA	NA	NA	200 Error Free	Sa01_200cov_errFree_R	Reference
I	Blue	S. aureus	GCF_022870625.1	Sa01	0	None	NA	NA	NA	20	Sa01_20cov_R
I	Blue	S. aureus	GCF_022870625.1	Sa01	0	None	NA	NA	NA	40	Sa01_40cov_R
I	Blue	S. aureus	GCF_022870625.1	Sa01	0	None	NA	NA	NA	60	Sa01_60cov_R
I	Blue	S. aureus	GCF_022870625.1	Sa01	0	None	NA	NA	NA	80	Sa01_80cov_R
I	Blue	S. aureus	GCF_022870625.1	Sa01	0	None	NA	NA	NA	100	Sa01_100cov_R
I	Blue	S. aureus	GCF_022870625.1	Sa01	0	None	NA	NA	NA	120	Sa01_120cov_R
I	Blue	S. aureus	GCF_022870625.1	Sa01	0	None	NA	NA	NA	140	Sa01_140cov_R
I	Blue	S. aureus	GCF_022870625.1	Sa01	0	None	NA	NA	NA	160	Sa01_160cov_R
I	Blue	S. aureus	GCF_022870625.1	Sa01	0	None	NA	NA	NA	180	Sa01_180cov_R
I	Blue	S. aureus	GCF_022870625.1	Sa01	0	None	NA	NA	NA	200	Sa01_200cov_R
I	Orange	S. aureus	GCF_022870625.1	Sa01	0	Plus 2 Plasmids	GCF_022699245.1	Sa01_PlusSa02Plasmid	2	20	Sa01_PlusSa02Plasmid_20cov_R
I	Orange	S. aureus	GCF_022870625.1	Sa01	0	Plus 2 Plasmids	GCF_022699245.1	Sa01_PlusSa02Plasmid	2	40	Sa01_PlusSa02Plasmid_40cov_R
I	Orange	S. aureus	GCF_022870625.1	Sa01	0	Plus 2 Plasmids	GCF_022699245.1	Sa01_PlusSa02Plasmid	2	60	Sa01_PlusSa02Plasmid_60cov_R
I	Orange	S. aureus	GCF_022870625.1	Sa01	0	Plus 2 Plasmids	GCF_022699245.1	Sa01_PlusSa02Plasmid	2	80	Sa01_PlusSa02Plasmid_80cov_R
I	Orange	S. aureus	GCF_022870625.1	Sa01	0	Plus 2 Plasmids	GCF_022699245.1	Sa01_PlusSa02Plasmid	2	100	Sa01_PlusSa02Plasmid_100cov_R
I	Orange	S. aureus	GCF_022870625.1	Sa01	0	Plus 2 Plasmids	GCF_022699245.1	Sa01_PlusSa02Plasmid	2	120	Sa01_PlusSa02Plasmid_120cov_R
I	Orange	S. aureus	GCF_022870625.1	Sa01	0	Plus 2 Plasmids	GCF_022699245.1	Sa01_PlusSa02Plasmid	2	140	Sa01_PlusSa02Plasmid_140cov_R
I	Orange	S. aureus	GCF_022870625.1	Sa01	0	Plus 2 Plasmids	GCF_022699245.1	Sa01_PlusSa02Plasmid	2	160	Sa01_PlusSa02Plasmid_160cov_R
I	Orange	S. aureus	GCF_022870625.1	Sa01	0	Plus 2 Plasmids	GCF_022699245.1	Sa01_PlusSa02Plasmid	2	180	Sa01_PlusSa02Plasmid_180cov_R
I	Orange	S. aureus	GCF_022870625.1	Sa01	0	Plus 2 Plasmids	GCF_022699245.1	Sa01_PlusSa02Plasmid	2	200	Sa01_PlusSa02Plasmid_200cov_R
J		S. aureus	GCF_022699245.1	Sa02	2	None	NA	NA	NA	200 Error Free	Sa02_200cov_errFree_R	Reference
J	Blue	S. aureus	GCF_022699245.1	Sa02	2	None	NA	NA	NA	20	Sa02_20cov_R
J	Blue	S. aureus	GCF_022699245.1	Sa02	2	None	NA	NA	NA	40	Sa02_40cov_R
J	Blue	S. aureus	GCF_022699245.1	Sa02	2	None	NA	NA	NA	60	Sa02_60cov_R
J	Blue	S. aureus	GCF_022699245.1	Sa02	2	None	NA	NA	NA	80	Sa02_80cov_R
J	Blue	S. aureus	GCF_022699245.1	Sa02	2	None	NA	NA	NA	100	Sa02_100cov_R
J	Blue	S. aureus	GCF_022699245.1	Sa02	2	None	NA	NA	NA	120	Sa02_120cov_R
J	Blue	S. aureus	GCF_022699245.1	Sa02	2	None	NA	NA	NA	140	Sa02_140cov_R
J	Blue	S. aureus	GCF_022699245.1	Sa02	2	None	NA	NA	NA	160	Sa02_160cov_R
J	Blue	S. aureus	GCF_022699245.1	Sa02	2	None	NA	NA	NA	180	Sa02_180cov_R
J	Blue	S. aureus	GCF_022699245.1	Sa02	2	None	NA	NA	NA	200	Sa02_200cov_R
J	Orange	S. aureus	GCF_022699245.1	Sa02	2	Minus 2 Plasmids	NA	Sa02_MinusPlasmid	0	20	Sa02_MinusPlasmid_20cov_R
J	Orange	S. aureus	GCF_022699245.1	Sa02	2	Minus 2 Plasmids	NA	Sa02_MinusPlasmid	0	40	Sa02_MinusPlasmid_40cov_R
J	Orange	S. aureus	GCF_022699245.1	Sa02	2	Minus 2 Plasmids	NA	Sa02_MinusPlasmid	0	60	Sa02_MinusPlasmid_60cov_R
J	Orange	S. aureus	GCF_022699245.1	Sa02	2	Minus 2 Plasmids	NA	Sa02_MinusPlasmid	0	80	Sa02_MinusPlasmid_80cov_R
J	Orange	S. aureus	GCF_022699245.1	Sa02	2	Minus 2 Plasmids	NA	Sa02_MinusPlasmid	0	100	Sa02_MinusPlasmid_100cov_R
J	Orange	S. aureus	GCF_022699245.1	Sa02	2	Minus 2 Plasmids	NA	Sa02_MinusPlasmid	0	120	Sa02_MinusPlasmid_120cov_R
J	Orange	S. aureus	GCF_022699245.1	Sa02	2	Minus 2 Plasmids	NA	Sa02_MinusPlasmid	0	140	Sa02_MinusPlasmid_140cov_R
J	Orange	S. aureus	GCF_022699245.1	Sa02	2	Minus 2 Plasmids	NA	Sa02_MinusPlasmid	0	160	Sa02_MinusPlasmid_160cov_R
J	Orange	S. aureus	GCF_022699245.1	Sa02	2	Minus 2 Plasmids	NA	Sa02_MinusPlasmid	0	180	Sa02_MinusPlasmid_180cov_R
J	Orange	S. aureus	GCF_022699245.1	Sa02	2	Minus 2 Plasmids	NA	Sa02_MinusPlasmid	0	200	Sa02_MinusPlasmid_200cov_R
